# Supplementary material for: Expectant fathers’ knowledge of maternal morbidity: a Sri Lankan experience
Source: F1000Res. 2013 May 1;2:119. [Version 1] doi: 10.12688/f1000research.2-119.v1 (PMC4184315; doi:10.12688/f1000research.2-119.v1)
Supplement: Paternal knowledge of maternal morbidity in Sri Lanka — Collated answers to questionnaire delivered to expectant fathers. [file f1000research-2-1279-s0000.tgz]

Archive with 1 entries (1 files):
- Paternal_knowledge.sav
